# Supplementary material for: Iron Stores, Hepcidin, and Aortic Stiffness in Individuals with Hypertension
Source: PLoS One. 2015 Aug 5;10(8):e0134635. doi: 10.1371/journal.pone.0134635 (PMC4526526; doi:10.1371/journal.pone.0134635)
Supplement: S1 File — (XLSX) [file pone.0134635.s002.xlsx]

## Sheet: S1_File.xls
SEX	AGE	PWV	HFE IO	IL-18 (pg/mL)	Hepcdin	Ferritin (ng/mL)	BMI	SBP	HR	PWV	T2DM
1	64	HIGH	Y	384.1	38	3125	24.7	155	76	15.2	s
1	75	HIGH	N	134.6	66	162.3	26.2	180	68	10	n
2	78	HIGH	N	148.6	46	112.2	20	117.5	73	12.2	n
2	54	HIGH	N	283.9	64	151	37	160	76	9.1	n
2	77	HIGH	N	665.5	3	41.2	26.5	132.5	77	12.5	n
2	44	HIGH	N	117.4	6	147	24.9	110	77	0.8	n
1	72	HIGH	N	293.4	6	142	27.7	142.5	79	10.6	n
2	52	HIGH	N	183.1	20	17.9	22.5	125	72	9	n
1	61	HIGH	N	369.7	131	385.6	28.3	150	76	9.6	n
1	61	HIGH	N	142.4	4	25.7	31.8	120	61	9.4	n
1	64	HIGH	N	261.8	100	665.5	32.7	130	56	10.2	n
2	64	HIGH	N	261.8	17	189.6	24.2	150	66	9.8	n
2	54	HIGH	N	317.2	11	69.6	31.6	131	79	11.1	s
1	55	HIGH	N	208.2	44	524.4	22.3	162.5	66	13.2	n
1	65	HIGH	N	559.5	6	83.1	27.7	158	46	9.9	n
2	61	HIGH	N	304.5	35	122.3	37.8	170	73	9.3	s
1	64	HIGH	N	314	46	343.3	30	177.5	60	11.2	n
1	60	HIGH	N	186.2	28	153.5	25.2	175	67	9.3	n
2	63	HIGH	N	181.5	31	32.3	27.2	160	57	9.4	n
1	34	HIGH	N	170.5	26	120.4	27.5		66	9	n
1	58	HIGH	N	310.9	29	308.3	27.3	147.5	67	9.8	n
1	73	HIGH	N	249.2	28	16.5	26.2	150	66	14.4	s
1	48	HIGH	Y	201.9	19	271.5	23	160	50	11.3	n
1	57	HIGH	N	197.2	36	214	25.4	120	77	9.5	n
1	54	HIGH	N	349	13	128.8	28.4	137.5	73	9.6	n
1	60	HIGH	N	137.7	45	326.5	29.4	129	71	10	n
2	53	HIGH	Y	323.6	21	36.6	32	145	93	10.2	n
1	67	HIGH	N	206.6	24	351.2	28.1	140	50	10	s
1	79	HIGH	N	376.1	22	129.8	28.4	147.5	60	14.7	n
2	79	HIGH	N	214.5	56	260.3	17.6	180	76	20.2	n
1	40	HIGH	N	192.5	20	706.5	32.2	142.5	70	10.2	n
1	68	HIGH	N	109.6	13	118.4	24.6	142.5	65	11.8	n
1	58	HIGH	N	176.8	36	437.1	25.1	140	70	10.3	n
2	66	HIGH	N	231.8	17	48	24.2	145	81	11.5	n
1	88	HIGH	N	322	63	552.3	30.7	127.5	61	13.3	s
1	65	HIGH	N	214.5	85	49.9	27.1	160	59	10.5	n
2	68	HIGH	N	161.1	13	85.2	21.7	120	66	12	n
1	68	HIGH	N	159.6	31	89.4	26.2	120	93	12.1	n
1	77	HIGH	N	392.1	54	265.2	24.8	142.5	61	13.2	s
2	51	HIGH	N	219.2	6	39.6	36	140	83	12.4	n
2	85	HIGH	N	120.3	13	135.2	22	150	73	10.5	n
1	52	HIGH	N	308.1	59	272.8	26	130	77	10.4	n
2	60	HIGH	N	164.8	33	88.3	24.7	140	79	10.6	s
1	63	HIGH	N	281.1	23	206.3	30.2	132.5	57	9.1	n
1	71	HIGH	N	240.7	40	163.3	25.5	135	57	9.1	n
1	52	HIGH	N	173.7	23	69.1	29.4	112.5	65	9.2	s
1	53	HIGH	N	263.2	103	240.7	26	155	56	9.6	n
2	77	HIGH	N	396.1	29	107.3	25	190	65	9.6	s
1	59	HIGH	N	362.2	10	60.8	32	180	72	11.7	n
2	65	HIGH	N	211.7	19	180.9	25	140	54	10.2	s
2	43	HIGH	N	87.1	48	76.9	20.5	127.5	62	11.4	n
2	55	HIGH	N	211.7	36	81.3	20.8	130	55	13.6	n
2	72	HIGH	N	225.1	49	246	21.6	165	68	11.8	n
1	68	HIGH	N	153.7	50	552.7	26.4	142.5	61	11.7	n
1	67	HIGH	N	256.4	13	142	33.4	180	59	14.9	s
2	70	HIGH	N	287.8	46	128.4	22	132.5	49	10.4	n
1	67	HIGH	N	409.7	52	329.5	27.5	130	68	0	s
2	69	HIGH	N	140.3	49	134.3	26.4	130	77	10.2	n
1	46	HIGH	N	202.7	77	345.9	26.9	0	66	10	s
1	50	HIGH	N	258.7	46	237.1	27.3	160	62	10.2	n
2	43	HIGH	N	71.6	21	143	21.1	127.5	63	9.3	n
2	26	HIGH	N	115.9	28	4.3	19.5	162.5	74	9.8	n
1	56	HIGH	Y	299.1	67	580.7	35.5	162.5	74	10	n
1	60	HIGH	N	120.3	68	168.9	24.9	182.5	80	9.2	n
2	61	HIGH	N	187.1	30	120.2	19	122.5	54	9.4	n
1	74	HIGH	N	129.2	31	283.3	28.2	160	65	10.7	s
1	72	HIGH	N	87.1	5	47.2	28.7	131	56	10.6	n
1	63	HIGH	N	296.8	59	555.7	25.1	110	70	9.3	n
2	63	HIGH	N	305.8	39	109.2	36.6	180	94	13	n
1	63	HIGH	N	175.9	108	279.6	29.8	142.5	60	12.3	n
1	63	HIGH	N	238.5	27	126.3	26.8	177.5	51	13.2	s
1	63	HIGH	N	173.7	93	414.9	28.1	130	73	9	n
1	63	HIGH	N	198.3	55	177.3	29.4	140	57	11.4	n
1	63	HIGH	N	276.6	177	417	31.8	130	82	9.2	s
2	63	HIGH	N	202.7	50	118.8	21.1	130	65	11.3	n
1	63	HIGH	N	207.2	86	341.3	21.5	117.5	57	9	n
2	63	HIGH	N	213.9	8	15.5	27.7	150	88	10	s
1	63	HIGH	N	147	59	142	27.5	55	80	0	n
2	63	HIGH	N	138.2	21	147	20.7	122.5	73	11	n
1	63	HIGH	N	275.2	19	142	27.7	160	71	10.9	n
1	63	HIGH	N	215.9	36	181.9	28.1	137.5	51	9.1	n
1	63	HIGH	N	145.9	4	157.8	28.4	130	45	9.4	n
1	63	HIGH	N	446.5	24	93.8	22	145	76	10.8	s
1	63	HIGH	N	217	8	22.9	34	75	70	10.4	n
1	63	HIGH	N	278.5	25	142	22.2	130	59	9.4	n
1	63	HIGH		201.4	87	529	26	145	103	11	n
1	63	HIGH		218.1	8	178.1	31.3	142.5	86	10.4	s
1	63	HIGH	N	351.9	24	142	33.1	162.5	60	12.5	s
1	63	HIGH	N	52.4	12	473.3	19.8	145	72	12.8	n
1	63	HIGH	N	188	31	15.7	24.7	132.5	60	10.1	n
1	63	HIGH	N	356.4	9	787.2	25.9	140	55	10	s
2	40	HIGH	N	342.8	8	147	24	170	79	9.2	n
1	63	HIGH	N	218.1	11	703.5	27.8	127.5	62	9.2	n
2	40	HIGH	N	158.1	8	109.3	27.4	145	54	11.4	n
2	63	HIGH	N	145.9	11	186.4	25.8	140	62	10.5	n
2	63	HIGH	N	421.3	16	74.9	21.5	140	87	9.2	n
2	81	HIGH	N	131.5	10	17.3	21.6	115	55	8.6	n
1	47	HIGH	N	144.8	12	450	26.6	120	88	8.3	n
1	66	HIGH	Y	220.3	11	136.3	26.6	130	68	9.1	n
2	41	HIGH	N	217	25	147	26.6	135	80	7.8	n
2	66	HIGH	N	161.4	8	38.4	30.8	122.5	70	11.5	n
1	63	HIGH	N	186.9	31	262	33.1	150	76	10.1	n
1	65	HIGH	N	201.4	34	142	23.5	167.5	88	11	n
2	39	HIGH	N	83.1	7	7.6	24.2	150	93	7.5	n
1	67	HIGH	N	163.6	6	46.3	29	130	79	12.3	n
2	73	HIGH	N	224.8	28	224.8	26.6	135	64	10.8	n
1	82	HIGH	N	233.7	10	53.5	30.4	135	76	14.7	n
1	67	HIGH	Y	319.8	12	80.1	28.1	100	68	7.4	n
1	58	HIGH	N	227.6	3	21.6	22.5	110	80	8.8	n
1	70	HIGH	N	424.5	26	262.4	31.9	137.5	78	9.9	s
1	72	HIGH	N	266.3	44	454.9	28.7	150	65	13.2	n
2	41	HIGH		357.3	4	141.6	26	127.5	80	7.4	n
1	63	HIGH	N	334.4	13	144.9	27.5	130	80	0.8	n
1	70	HIGH	N	185.9	13	87.1	29	130	75	13.3	n
1	52	HIGH	N	282.5	4	45.1	26.4	115	74	9.2	n
2	78	HIGH	N	301.9	15	49.2	19.5	127.5	66	7.5	n
2	66	HIGH	N	282.5	25	156.8	19.9	145	68	7.2	n
2	66	HIGH	N	445.9	65	211.9	20.3	190	82	12.2	n
1	43	HIGH	N	230.8	10	97.8	31.7	150	72	7.8	n
2	65	HIGH	N	444.3	40	190.4	28.9	120	110	9	n
1	47	HIGH	N	209.9	15	76.2	25.5	135	73	7.8	n
2	62	HIGH	N	230.8	28	133.8	26.2	170	60	9.9	n
2	80	HIGH	N	238.9	33	142.4	21.6	147.5	82	9.2	n
2	46	HIGH	N	267.9	36	134.5	20.8	127.5	64	9.1	n
1	78	HIGH	N	266.3	44	461.4	29	147.5	80	11.4	n
2	69	HIGH	N	342.6	27	353	27.9	137.5	81	8.9	n
1	47	HIGH	N	264.7	23	110.4	27.7	162.5	100	9.4	n
2	71	HIGH	N	298.7	28	60.6	29.4	155	66	17.6	n
1	63	HIGH	N	245.3	41	298.3	30.9	140	105	10.9	n
1	61	HIGH	N	240.5	12	159.5	23.2	140	82	12.7	n
1	69	HIGH	N	267.9	49	118.1	26.1	122.5	70	10.6	n
2	61	HIGH	N	176.3	50	113.5	22.7	130	62	8.7	n
1	51	HIGH	N	238.9	14	445.6	26.2	110	84	7.8	n
1	71	HIGH	N	271.2	47	706.5	26.6	140	76	14.8	n
1	44	HIGH	N	306.8	33	746.7	29.9	135	78	11.3	n
1	65	HIGH	N	195.5	16	134.4	25.4	110	60	11	n
2	77	HIGH	N	142.8	23	163.2	22.5	120	61	10.3	n
2	71	HIGH	N	173.1	21	143.8	31.2	180	75	17.5	n
1	80	HIGH	N	350.8	18	138.3	30.1	175	81	12.9	s
2	73	HIGH	N	245.3	12	86.1	32.5	152.5	60	8.1	n
1	51	HIGH	N	360.5	28	453	24.2	132.5	90	11.8	n
1	46	HIGH	N	306.8	13	171.4	28.1	140	57	11.2	n
1	74	HIGH	N	205.1	17	122.6	31.3	110	75	9.2	n
1	67	HIGH	Y	295.4	14	150.1	28	130	74	8.5	n
2	83	HIGH	N	373.6	6	50.1	30.1	160	80	12.2	n
1	57	HIGH	N	226	9	242.5	22.9	122.5	60	9.3	n
2	66	HIGH	N	187.5	11	201.8	27.5	145	70	11.6	n
2	54	HIGH	N	184.3	8	86	21.1	105	78	10.3	n
2	63	HIGH	N	284.1	35	79.8	24.9	155	105	15.1	n
1	57	HIGH	N	152.3	10	172.8	31.1	142.5	76	8.2	n
1	68	HIGH	N	298.7	25	349.8	28.6	125	76	12.2	s
2	63	HIGH	N	297.1	14	94.8	24.8	137.5	72	12.5	n
1	50	HIGH	N	261.5	19	255.2	27.3	150	72	11	n
2	72	HIGH	N	305.6	44	147	25.4	130	70	9.2	n
1	71	HIGH	N	287.7	105	822.9	23.2	130	70	7.4	n
1	58	HIGH	N	185.8	82	131.1	27.3	107.5	74	7.2	n
1	59	HIGH	N	614.1	34	90.9	27.5	135	87	11.4	s
1	71	HIGH	N	540.6	63	183	29.2	135	86	9	n
1	60	HIGH	N	449.5	103	142	23	130	67	12.8	n
1	71	HIGH	N	319	21	88.7	32.7	140	70	14.3	s
2	78	HIGH	Y	310	35	286.3	24	165	55	12.2	n
1	56	HIGH	N	177	114	459.5	27.8	132.5	78	8.8	s
2	69	HIGH	N	281.1	58	77.1	21.9	127.5	76	13.2	n
2	77	HIGH	N	183.6	71	234.2	23.4	120	68	12.8	n
1	70	HIGH	N	513.2	57	173	24.9	140	68	9.2	n
2	81	HIGH	N	225.6	23	88.9	22.6	131	78	9.4	n
2	78	HIGH	N	343.6	22	147	27.2	130	85	11.8	n
2	87	HIGH	N	292.2	28	24.3	26.6	150	78	13.7	s
1	68	HIGH	N	205.7	14	102.3	31.1	112.5	87	10	s
1	52	HIGH	N	207.9	31	116.3	23.2	127.5	70	9.2	s
2	71	HIGH	N	667.3	28	220.8	31.6	200	79	11.2	n
1	69	HIGH	N	276.6	76	142	32.1	140	80	9.4	s
1	77	HIGH	N	699.8	59	665.2	26.8	117.5	86	12.5	s
2	51	HIGH	N	168.2	40	256.3	21.9	142.5	56	9.5	n
2	64	HIGH	N	588.8	90	156	30.4	185	76	11.8	s
1	50	HIGH	N	115.5	130	189.6	28	145	80	10.2	n
1	74	HIGH	N	310	26	135.9	24.5	167.5	76	13.2	n
2	64	HIGH	N	113.3	60	238.3	29.4	150	84	9.7	n
1	72	HIGH	N	433.7	17	245.1	26.9	132.5	93	10.5	n
1	63	HIGH	N	307.8	14	417.1	27.8	152.5	62	15.2	n
1	80	HIGH	N	236.6	12	213.8	28	132.5	69	12.3	n
1	92	HIGH	N	321.2	23	75.5	23.5	137.5	71	17.6	s
1	74	HIGH	N	199	16	49.9	24.2	122.5	72	14.4	s
2	76	HIGH	N	332.4	16	214.2	28	150	97	10.8	n
1	69	HIGH	N	591.1	31	756.2	32.9	160	72	11.4	s
1	61	HIGH	N	174.8	21	44.7	24.8	135	72	8	n
1	60	HIGH	N	243.3	30	73.7	28.6	140	57	10.2	s
1	74	HIGH	N	250.7	62	174.9	32.3	152.5	68	11.6	n
1	71	HIGH	N	280.2	10	452.6	28.3	160	70	11.4	n
2	85	HIGH	N	176.4	33	69.7	23.7	160	67	16.3	n
1	48	HIGH	N	384.9	99	519.6	30.2	137.5	78	10	s
2	66	HIGH	N	181.6	102	85.8	27.9	115	73	9.1	n
2	75	HIGH	N	164.3	59	72.6	24.8	150	78	9.8	n
2	60	HIGH	N	210.9	32	111.9	26.6	142.5	64	7.7	n
2	76	HIGH	Y	321.9	55	932.7	25	130	88	10.7	n
1	70	HIGH	N	669	106	137.1	27.7	120	74	10.4	n
2	65	HIGH	N	330.6	28	25	28.1	185	93	17.4	n
1	69	HIGH	N	181.6	113	15.1	27.7	130	70	11.1	s
1	71	HIGH	N	255.9	61	458.6	28.7	170	79	11.3	n
2	75	HIGH	Y	542	28	68.3	19.8	117.5	70	12	n
1	49	HIGH	N	344.6	43	201.8	30.8	147.5	78	12.7	n
2	68	HIGH	N	238.5	101	54.8	22	125	62	8.3	n
1	72	HIGH	N	604.4	48	132.6	26.5	120	70	7.8	s
1	63	HIGH	N	678	112	649.5	31.2	135	62	10.7	s
1	64	HIGH	N	142	46	244.2	25.3	135	85	10	n
1	59	HIGH	N	259.3	63	627.3	29.4	131	82	8.6	n
2	87	HIGH	N	207.4	46	31.6	27.5	110	67	9	n
1	52	HIGH	N	238.5	35	118.5	27.1	162.5	104	9.3	n
2	66	HIGH	N	344.6	14	173	34.1	160	79	11.2	s
1	60	HIGH	N	195.3	17	221.4	28.7	167.5	80	12.7	n
2	79	HIGH	N	311.5	62	97.5	21.6	135	63	8.4	n
1	71	HIGH	N	243.7	18	29	29.3	160	94	10.4	n
1	51	HIGH	N	281.9	8	383.2	26.1	130	65	9.1	n
2	44	HIGH	N	198.8	12	13.7	24.6	150	79	8.3	n
1	66	HIGH	N	124.9	22	302	24.4	140	73	8.4	n
1	63	HIGH	N	202.2	33	253.2	22.8	120	72	13.1	n
2	62	HIGH	N	138.6	47	123.2	27.9	132.5	76	7.7	n
1	62	HIGH	N	216.1	9	228.3	24.1	142.5	80	9	n
1	67	HIGH	N	285.4	16	161	32.4	172.5	90	12.4	n
1	68	HIGH	Y	581.2	28	552.6	28	125	59	7.2	n
2	81	HIGH	N	188.4	24	104.4	24.6	122.5	76	13.5	n
1	76	HIGH	N	511.8	12	17	25.6	142.5	72	13.2	n
1	54	HIGH	N	345.4	11	158.9	31.7	142.5	75	10.9	s
2	49	HIGH	N	189.7	9	43.6	26.1	107.5	72	9	n
2	52	HIGH	N	121.6	13	40.5	24.5	127.5	78	10	n
1	68	HIGH	N	295.8	39	619.1	29.8	160	90	14.2	s
1	74	HIGH	N	339.4	37	146.3	24.3	132.5	60	9.1	n
2	56	HIGH	N	234.7	21	86.4	25.7	165	81	8.2	n
1	43	HIGH	N	252.4	18	147.1	28.4	120	59	7.8	n
2	71	HIGH	N	284	13	72.4	23.9	130	70	9.7	n
1	73	HIGH	N	449.5	16	270.4	22.1	155	60	12.6	n
1	66	HIGH	N	183.8	19	732.3	25.6	140	71	8.6	n
1	57	HIGH	N	272.1	3	135.2	24.4	135	59	10.5	n
1	74	HIGH	N	189.7	18	199.1	24.8	165	55	11	n
1	72	HIGH	N	417.3	27	288.7	28.7	160	70	9.4	n
1	51	HIGH	N	258.3	11	142	29.4	160	64	8.2	n
1	40	HIGH	N	252.4	9	37.1	24.3	127.5	70	8.4	n
2	64	HIGH	N	266.2	16	147	26.1	120	74	11.6	s
1	52	HIGH	N	266.2	3	48.4	30.4	155	82	7.1	n
1	56	HIGH	N	242.6	22	237.9	24.1	140	76	11	n
1	63	HIGH	N	439.4	14	189.7	31.2	147.5	70	9.2	n
2	67	HIGH	N	197.5	5	45.4	20.1	132.5	70	10.2	n
1	66	HIGH	N	347.4	53	169.8	21	147.5	50	8.2	n
1	64	HIGH	Y	534.5	31	110.8	28.7	122.5	78	10.1	n
1	65	HIGH	N	246.5	6	94.7	24.7	110	60	8.3	n
1	66	HIGH	N	193.6	8	159.2	29	160	83	13.4	s
1	62	HIGH	N	207.3	201	413.7	23.2	125	66	17	n
2	50	HIGH	N	166.3	6	136.7	27.7	152.5	80	10.3	n
1	45	HIGH	N	278	13	875.2	31	130	100	9.6	n
1	52	HIGH	N	201.4	12	316.7	21.3	130	88	7	n
2	79	HIGH	N	201.4	32	36.1	30.5	167.5	73	13.5	n
1	76	HIGH	N	98.3	7	196.6	26.4	115	77	11.5	n
1	75	HIGH	N	303.7	45	55.3	22	132.5	72	8.4	s
1	70	HIGH	N	363.3	7	180.5	23.8	135	88	10.4	s
1	74	HIGH	N	230.8	31	256.9	26.2	137.5	62	9.8	n
2	53	HIGH	N	221	108	119.4	20.7	130	67	8	n
1	40	HIGH	N	131.3	6	26.4	22.2	112.5	67	8.9	n
1	51	HIGH	N	183.8	4	628.5	32.3	140	81	11.3	n
1	69	HIGH	N	313.6	3	222.8	25.1	127.5	60	8.1	n
1	62	HIGH	N	131.3	102	61.8	23.5	142.5	70	10.2	n
1	65	HIGH	N	139	69	214	24.8	142.5	72	8.8	n
2	71	HIGH	N	469.7	89	183	22.4	150	64	10.4	n
1	60	HIGH	N	142.9	187	286	25.4	145	72	14.1	n
1	77	HIGH	N	197.5	98	240.4	29.1	170	55	9.6	n
2	46	HIGH	N	413.9	35	130.1	36.7	117.5	87	10.2	n
2	75	HIGH	N	332.1	12	31.4	18.8	109.5	74	11.2	n
1	49	HIGH	N	460.5	72	491	32.7	160	80	8.2	n
1	68	HIGH	N	270.5	68	513.5	27.2	140	71	10.1	n
1	51	HIGH	Y	283.7	36	172.7	27.8	160	88	4	n
1	60	HIGH	N	202.6	37	80.2	23.8	145	60	9.3	n
2	75	HIGH	N	299.1	30	163.4	33.3	147.5	70	11.2	n
1	79	HIGH	N	233.2	30	37	25.8	155	74	13.7	n
2	67	HIGH	N	189.5	18	12.3	23.8	130	70	7.9	n
1	67	HIGH	N	253	26	41.9	31.2	155	70	14.1	s
2	76	HIGH	N	132.8	79	158.7	23.1	120	88	11.4	n
1	51	HIGH	N	307.9	57	129.1	23.5	130	100	10.9	n
1	61	HIGH	N	650.6	27	82	27.8	152.5	80	9.4	n
1	52	HIGH	N	263.9	124	296.4	24.5	157.5	85	8.2	n
2	81	HIGH	N	283.7	28	8.5	22.8	157.5	76	13.6	n
1	63	HIGH	N	292.5	100	490.7	30.4	155.5	67	7.6	n
2	45	HIGH	N	106.7	11	26.1		151	88	8.6	n
2	43	HIGH	N	281.5	30	147	18.4	127.5	80	7.7	n
1	76	HIGH	N	301.3	49	336.3	24.4	142.5	65	11	n
1	74	HIGH	N	224.5	109	314.1	25.9	137.5	81	9.3	n
1	42	LOW	N	333.1	13	40.2	20.1	122.5	65	6.2	n
2	40	LOW	Y	186.2	40	63.3	22.7	142.5	88	7.4	n
1	64	LOW	N	417.7	36	166.6	25.2	115	62	7.2	s
1	41	LOW	N	192.5	28	74.3	21.1	114	50	5.8	n
1	29	LOW	N	219.2	49	239.9	19	122.5	63	7.1	n
1	51	LOW	N	250.7	161	259.5	25.9	120	61	7.3	n
2	58	LOW	N	298.2	38	176.4	26	121.5	54	3.8	n
2	56	LOW	N	184.7	15	94.5	25.3	130	54	7.4	n
1	49	LOW	N	287.1	32	66.9	24.8	127.5	66	6.9	n
1	41	LOW	N	181.5	20	142	22	130	42	7	n
1	57	LOW	N	329.9	72	211.6	34.1	132.5	70	7.3	n
2	53	LOW	N	190.9	28	340.7	31.6	140	60	6.6	s
2	51	LOW	N	344.2	21	147	21.1	125	79	7	n
2	38	LOW	N	187.8	31	44	24.2	135	70	6.2	s
2	60	LOW	N	253.9	18	106	28.3	130	60	7.2	n
2	31	LOW	N	154.9	11	11.8	41.3	145	83	6.1	n
2	61	LOW	N	304.5	66	432.4	22.2	90	67	6.5	n
2	35	LOW	N	159.6	5	34.5	22.9	140	67	7.5	n
2	63	LOW	N	195.6	33	108.3	26	130	57	7	n
2	60	LOW	N	358.6	42	150.2	33.2	140	88	7	s
1	64	LOW	N	411.3	35	252.8	27.7	127.5	72	7.4	n
2	47	LOW	N	203.5	28	10.1	32.5	125	61	7.4	n
1	55	LOW	N	169	21	148.7	24.6	127.5	52	7.5	n
2	45	LOW	N	164.3	28	5.2	20.7	125	56	7.2	n
2	57	LOW	N	331.5	31	175.2	20.7	120	79	7.3	n
2	60	LOW	N	136.1	20	147	21.8	117.5	55	6.9	n
1	44	LOW	N	235	44	34.3	23	135	79	7.3	n
2	35	LOW	N	108	11	53.4	33.6	120	71	7	n
2	53	LOW	N	150.2	13	93.5	21.2	119	73	7.1	n
1	74	LOW	N	98.7	28	142	25.7	155	60	7.4	n
2	50	LOW	N	104.9	28	60.2	24.9	112.5	59	6.7	n
1	71	LOW	N	253.9	6	116	30.4	115	61	7.5	n
2	48	LOW	N	192.5	13	48.8	27.4	130	63	6.8	n
2	52	LOW	N	173.7	28	122.8	33.2	100	57	6.2	n
2	56	LOW		236.5	28	13.7	27.9	110	57	6.3	n
1	49	LOW	N	100.4	93	222.6	34.3	110	65	6.2	n
2	80	LOW	N	160.4	31	155	30.4	152.5	54	6.7	n
1	60	LOW	N	393.9	22	271.8	24.2	132.5	54	7.2	s
2	70	LOW	N	216.1	34	164.3	27.4	160	63	6.6	s
2	56	LOW	N	164.8	21	75.1	21.6	105	65	7.2	n
1	46	LOW	N	323.8	79	186.2	30.2	110	74	7.2	n
2	45	LOW	N	76	28	3.3	20.3	150	51	6.8	n
2	52	LOW	N	317.1	30	134.8	24.7	110	50	5.7	n
1	59	LOW	N	173.7	37	260.8	25.1	115	61	6.3	n
2	43	LOW	Y	138.1	3	7.3	31.1	100	73	6.8	n
1	43	LOW	N	91.5	71	245.1	33.9	130	62	6	n
2	45	LOW	N	111.5	15	26.1	39.6	117.5	74	6.5	n
2	74	LOW	N	231.8	48	158.8	25.9	130	56	7.1	n
2	41	LOW	N	425.6	65	147	26.3	120	65	7.1	n
2	63	LOW	N	231.8	60	235.9	27.6	120	55	7.4	n
2	57	LOW	N	189.3	47	133.7	27.3	120	61	6.5	n
1	26	LOW	N	135.9	35	244.9	34.1	135	83	6.6	n
1	32	LOW	N	337.4	35	240.1	30.5	132.5	88	7.2	n
2	38	LOW	N	213.9	28	4.4	28.1	137.5	60	7.2	n
1	66	LOW	N	432.4	19	101.5	24.7	127.5	51	7.1	n
2	56	LOW	N	98.1	46	170.1	19.8	115	75	1.7	n
1	56	LOW	N	175.9	42	160.5	24.7	140	56	6.3	n
2	57	LOW	N	222.8	37	143.9	24.4	0	51	6.8	n
1	49	LOW	N	247.5	81	518.1	32.4	127.5	62	5.8	n
1	49	LOW	N	142.5	52	142.4	23.6	130	61	6.7	n
2	54	LOW	N	84.8	28	52	24.8	67.5	72	6.2	n
2	54	LOW	N	171.5	65	103.3	24.3	140	61	6.7	n
1	64	LOW	N	249.7	47	74.7	32	137.5	70	5	n
1	32	LOW	N	76	91	292.8	31.5	132.5	65	7.3	n
1	45	LOW	N	227.3	5	27.2	27.1	70	83	6.8	n
1	57	LOW	N	272.1	82	349.5	23.4	150	60	7.2	n
1	63	LOW	N	234	50	546.8	33.1	120	62	7.3	n
1	63	LOW	Y	274.4	42	450.1	27.7	125	62	6.4	s
1	63	LOW	N	182.6	82	367.8	27.3	132.5	62	7.5	n
2	63	LOW	N	169.3	13	53.5	20	147.5	50	7.3	n
2	63	LOW	N	178.2	84	162.5	26.1	120	67	7	n
2	63	LOW	N	164.8	12	33.4	18.7	60	60	6.5	n
2	63	LOW	N	170.3	104	147	22.8	55	60	7.1	n
1	63	LOW	N	171.4	57	318.9	22	120	71	6.1	n
2	40	LOW	N	274	28	147	31.2	135	72	6.5	n
1	63	LOW	N	323.6	44	164.8	33.8	140	56	7.2	n
1	63	LOW	N	213.6	22	141.2	27	130	60	5.6	n
1	63	LOW	N	257.2	48	142	27.7	137.5	43	5.6	n
2	45	LOW	N	220.3	12	82.9	24.9	132.5	67	7	n
2	63	LOW	N	99.6	13	35.3	20.1	122.5	65	4.8	n
1	63	LOW	N	225.9	180	340.2	26.5	122.5	88	7.4	n
2	63	LOW	N	102.9	68	230.2	25.6	125	62	7.4	n
1	63	LOW	N	379.1	15	142	24.1	152.5	55	7.1	n
2	63	LOW	N	178	28	9.6	34	120	66	6	n
2	45	LOW	N	161.4	15	159	25.8	130	56	7.1	n
1	63	LOW	N	237.1	10	142	26.1	127.5	50	7.3	n
2	50	LOW	N	232.6	29	126.9	30.5	122.5	67	7	n
1	63	LOW	N	195.8	36	420.6	23.7	110	60	7.5	n
1	63	LOW	N	239.3	72	142	29.1	0	84	3.9	n
1	63	LOW	N	189.1	27	214.2	24	142.5	90	6.8	n
2	50	LOW	N	113.9	10	61.5	22.7	140	80	6	n
1	63	LOW	N	221.4	31	292.8	25.3	142.5	45	5.6	n
2	50	LOW	N	227	11	39.3	22.3	120	74	6	n
1	63	LOW	N	269.6	49	700.2	30.1	120	60	6.4	n
1	63	LOW	N	150.3	64	142	28.7	122.5	63	6.7	n
2	50	LOW	N	211.4	11	123.6	21	95	73	6.8	n
2	50	LOW	N	161.4	15	87.6	21.8	162.5	62	7.4	n
1	63	LOW	N	238.2	18	171.7	23.9	130	51	7.5	s
2	50	LOW	N	192.5	37	48.9	24.6	122.5	72	6.8	n
2	50	LOW	N	196.9	28	147	26.7	115	50	5.5	n
2	50	LOW	N	108.4	7	17.8	23	112.5	70	6.7	n
2	50	LOW	N	149.2	8	147	21.1	117.5	52	5.8	n
1	63	LOW	N	239.3	15	142	27.5	150	66	4.5	n
2	50	LOW	N	241.5	13	269.9	24.5	115	49	6	n
1	63	LOW	N	306.7	21	163.8	30.3	140	51	7.1	n
2	50	LOW	N	183.6	13	25.2	21.1	130	61	6.4	n
1	63	LOW	N	271.8	13	185.9	28.7	135	65	7.5	n
1	63	LOW	N	339.4	19	201.2	29.1	125	57	7.4	n
2	53	LOW	N	121.6	6	15.5	22	110	70	6.6	n
1	43	LOW	N	310.1	24	234.4	25.1	130	76	9.1	n
2	30	LOW	N	119.4	15	9.2	32.4	130	67	6	n
1	55	LOW	N	251.6	10	298.3	25.7	160	78	13.6	n
1	52	LOW	N	214.7	33	289.6	27.7	145	90	8	n
1	44	LOW	N	124.9	6	70.1	25.9	117.5	70	7.6	n
2	57	LOW	N	112.8	73	164.5	27.9	150	80	10	n
1	52	LOW	N	398.5	20	275.3	26	96.5	55	7	n
1	67	LOW	N	279.7	43	142	26.2	117.5	72	11.1	n
1	55	LOW	N	307.8	32	58.3	27.3	100	72	10.1	n
2	49	LOW	N	211.5	9	55.5	31.1	107.5	76	6.3	n
2	60	LOW	N	246.9	17	93.7	26.7	122.5	70	8.7	n
2	45	LOW	N	161.9	5	12.8	37.5	117.5	66	7	n
2	56	LOW		274.4	76	670.9	25.4	100	74	5.3	n
1	60	LOW	N	237.3	40	304.8	31.1	122.5	70	6.6	n
2	72	LOW	N	235.7	52	155	22	120	65	10	n
1	40	LOW	N	238.9	37	112.8	21.5	120	82	7.3	n
2	80	LOW		206.7	46	201.5	29.4	122.5	50	8.8	n
1	37	LOW	N	324.7	59	203.4	38.9	137.5	105	0.8	n
1	47	LOW	N	166.7	36	333.6	29.1	117.5	66	7.6	n
2	58	LOW	N	280.9	17	126.6	31.6	127.5	80	9.7	n
1	49	LOW	N	216.4	17	437.9	26.8	140	70	8.1	n
1	48	LOW	N	454.2	28	976.3	28.7	132.5	69	8.7	n
2	47	LOW	N	208.3	29	125.1	26.7	107.5	72	7.6	n
1	47	LOW	N	437.7	22	293.2	26.3	142.5	75	7.6	n
1	47	LOW	N	337.7	47	526.5	30.4	125	60	8.2	s
2	39	LOW	N	209.9	28	5.1	34.1	147.5	88	7.9	n
2	32	LOW	N	153.9	28	17.7	18.8	117.5	82	8.5	n
2	63	LOW	N	485.6	6	34.7	28	125	82	8.3	s
1	42	LOW	N	354	13	162.7	29.8	130	72	7	n
2	60	LOW	N	237.3	16	40.3	28.7	133.5	65	9	n
1	50	LOW	N	368.7	21	639.9	32.8	127.5	55	9.6	n
2	59	LOW	N	326.3	12	92.7	18	130	80	7.8	n
1	54	LOW	N	300.3	7	102.2	25.8	115	55	6.8	n
1	22	LOW	N	206.7	30	322.7	23.3	122.5	72	5.7	n
1	39	LOW	N	334.4	13	142	24.7	140	79	7.8	n
1	46	LOW	N	372	10	328.2	26.6	95	60	6	n
2	46	LOW	N	182.7	10	48.3	26.7	120	84	7.2	n
2	59	LOW	N	339.3	39	134.2	29.1	142.5	81	8.5	n
2	53	LOW	N	133	32	61.5	22.5	90	75	7.1	n
1	33	LOW	N	278.8	58	142	32.3	110	64	7.5	n
2	77	LOW	N	499.5	81	147	38.5	140	68	13.2	n
2	45	LOW	N	113.3	62	119.6	32	122.5	88	8.9	n
2	59	LOW	N	183.6	24	54.8	26.2	140	80	11.2	n
1	67	LOW	N	218.9	21	66.5	23.5	110	52	9.2	n
2	63	LOW	N	272.2	28	24.9	20.4	102.5	79	8.4	n
2	62	LOW	N	678.9	60	147	23.2	125	70	8.4	n
1	64	LOW	N	241.1	15	28.4	26.1	150	95	9.8	n
2	65	LOW	N	515.5	28	27	29.4	140	98	8.7	n
2	50	LOW	N	281.1	100	253.9	29.6	112.5	88	5.9	n
2	35	LOW	N	241.1	21	147	30.5	117.5	93	8.7	n
2	58	LOW	N	238.8	76	94.6	26.1	142.5	70	11.3	n
2	69	LOW	N	651.1	27	147	28.7	142.5	68	9.6	n
2	57	LOW	N	205.7	18	71.3	30.4	117.5	63	6.3	n
1	62	LOW	N	327.9	93	526.9	29.4	132.5	80	9.3	n
2	68	LOW	N	168.2	19	52.6	27.8	125	92	8.6	s
2	81	LOW	N	305.6	38	141.2	34.2	155	80	11.4	n
2	58	LOW	N	203.4	28	60.4	22.2	130	78	7.5	n
2	48	LOW	N	210.1	28	6.8	22	105	78	6.6	n
1	59	LOW	N	258.8	23	191.4	28.1	107.5	80	7.4	n
2	37	LOW	N	185.8	7	16.5	27.4	115	64	7.4	n
1	57	LOW	N	267.7	75	461.1	26.7	115	59	7.6	n
2	76	LOW	N	130.8	17	82.2	29.3	112.5	55	8.8	n
2	51	LOW	N	170.4	44	101.7	22.5	127.5	84	7.4	n
2	47	LOW	N	381.8	28	13.9	21.9	145	95	8.6	n
1	50	LOW	N	194.6	49	582.6	29.1	155	89	8.8	n
2	32	LOW	N	185.8	13	147	25	140	105	6.9	n
1	40	LOW	N	225.6	68	227.8	31	107.5	84	6.2	n
1	58	LOW	N	345.8	34	142	25.6	140	60	7.7	n
2	54	LOW	N	370.5	52	189.1	36.5	130	58	7.8	s
1	70	LOW	N	312.3	14	44.7	30.5	142.5	64	11.8	s
1	47	LOW	N	388.5	11	632	30.1	135	87	9.1	n
1	50	LOW	N	563.5	84	217.2	25.7	130	68	7.1	n
1	75	LOW	N	225.6	172	72.1	28	132.5	78	11.5	s
2	62	LOW	N	199	42	41.8	25.7	77.5	62	6.7	n
1	66	LOW	N	274.4	123	118	26.9	128.5	83	7.5	n
1	75	LOW	N	363.8	31	119.9	32.4	117.5	70	9.6	n
2	45	LOW	N	212.3	16	17.8	22.7	110	72	7.9	n
2	43	LOW	N	146.2	45	12.8	23.5	115	70	8.9	n
1	59	LOW	N	256.6	80	36.3	32.6	130	57	9.7	s
2	33	LOW	N	162.6	37	67.4	21	122.5	71	6.8	n
1	42	LOW	N	190.2	29	258.2	26.5	127.5	100	8.1	n
1	37	LOW	N	195.3	73	209.5	35.8	137.5	100	8.6	n
2	51	LOW	N	243.7	48	28.6	27	115	70	6.8	n
1	60	LOW	N	398.9	34	164.8	30	120	70	6.4	n
1	42	LOW	N	154	79	190.5	26.5	127.5	67	5.8	n
1	42	LOW	N	214.3	73	114.6	25.4	130	90	2.8	n
1	48	LOW	N	223	69	262.3	25.2	127.5	52	7.8	n
2	47	LOW	N	391.9	28	107.3	34.9	127.5	89	8.6	n
1	49	LOW	N	138.6	9	59.5	30	130	75	7.1	s
2	46	LOW	N	95.8	37	5.7	21.9	160	96	7.3	n
1	69	LOW	N	349.9	91	140.6	29.7	150	76	8.3	n
2	44	LOW	N	257.6	28	47	34.5	138.5	93	0.8	n
2	56	LOW	N	160.9	71	116.2	21.8	90	50	7.1	n
1	51	LOW	N	615.1	31	562.1	27.6	132.5	70	8.9	n
1	60	LOW	N	205.7	31	403.4	25.5	127.5	68	9.3	n
1	65	LOW	N	226.4	27	262.7	24.7	125	68	7	n
1	58	LOW	N	287.1	31	148.2	37.2	137.5	67	8.4	n
2	59	LOW	N	214.3	82	315.9	30	145	94	9	n
2	39	LOW	N	214.3	25	33.1	32	115	96	7.2	n
2	62	LOW	N	250.7	131	24.3	33.7	130	74	8	s
1	50	LOW	N	167.8	31	110.5	21.3	132.5	64	9.1	n
2	34	LOW	N	254.1	18	70.8	23.6	117.5	82	6.5	n
1	60	LOW	N	388.4	31	412.8	25.7	117.5	88	8.1	n
2	70	LOW	N	344.6	29	99.1	27.6	135	73	8.6	n
1	62	LOW	N	128.3	87	116.4	28.7	130	76	7.5	n
1	47	LOW	N	107.7	30	191.1	29.1	125	78	9.2	n
2	58	LOW	N	191.9	68	168.8	27.2	135	85	6.4	n
2	30	LOW	N	150.6	40	81.2	18.7	120	86	7.7	n
1	27	LOW	N	210.9	19	142	24.3	137.5	60	8.4	n
1	47	LOW	N	171.2	9	429.2	31.8	125	70	8.9	n
2	54	LOW	N	176.4	47	81.7	19.8	132.5	70	8.1	n
2	49	LOW	N	118	40	104.4	24.1	125	51	8	n
2	49	LOW	N	242	51	147	37.9	140	83	7.8	n
1	54	LOW	N	223	32	142	25.3	115	88	7.3	n
1	45	LOW	N	195.3	99	286.6	26.9	132.5	75	9.6	n
1	41	LOW	N	135.1	55	169.9	28.6	132.5	70	8.9	n
2	42	LOW	N	136.9	15	4	29.6	135	100	7.7	n
1	42	LOW	N	219.5	10	47	32.3	132.5	88	7	n
2	54	LOW	N	309.7	74	21.5	35.3	137.5	72	8.2	s
2	52	LOW	Y	197.5	12	118.5	36.3	122.5	84	7.8	n
2	38	LOW	N	111.9	13	50.7	20.8	170	77	7.1	n
1	51	LOW	N	213.2	13	14.7	29.4	115	59	7.1	n
1	57	LOW	N	459.6	10	268.6	27.4	120	85	8.4	n
1	52	LOW	N	256.4	8	238.6	28.1	132.5	73	7.7	n
1	30	LOW	N	181.9	22	593.7	27.8	140	80	6	n
2	53	LOW	N	236.7	12	1234	24.9	110	64	7.5	n
1	54	LOW	N	203.4	11	249.4	23.8	125	68	7.2	n
1	52	LOW	N	189.7	11	656.8	27	132.5	78	6.4	n
1	62	LOW	N	230.8	5	152.5	26.2	135	56	7.1	n
1	22	LOW	N	121.6	5	183.2	19.9	120	72	6.2	n
2	60	LOW	N	236.7	3	268.9	35.8	105	57	6.5	n
2	65	LOW	N	131.3	8	285.1	30.1	157.5	90	7.5	n
1	63	LOW	N	193.6	9	407.7	25.2	125	66	8.7	n
1	68	LOW	N	278	35	261.5	25.7	130	70	8.2	n
1	63	LOW	N	178	99	217.4	27	130	75	0.8	n
2	23	LOW	N	256.4	20	27.9	25	130	76	6.2	n
2	55	LOW	N	189.7	6	122.9	23.4	117.5	80	7.2	n
2	48	LOW	N	199.5	7	585.4	39.1	135	80	8.1	n
2	60	LOW	N	176	83	157.2	25.1	137.5	85	7.7	n
1	43	LOW	N	211.2	6	296.7	23.5	125	65	8.6	n
2	62	LOW	N	168.2	6	149.7	23.9	137.5	86	9.9	n
2	34	LOW	N	221	9	6.3	33.1	132.5	94	6.1	n
1	61	LOW	N	75.2	71	116.4	24	157.5	80	12.4	n
1	71	LOW	N	232.8	46	109.8	24.1	147.5	59	8.4	n
1	62	LOW	N	181.9	49	212.7	26.5	115	64	6.3	n
1	38	LOW	N	172.1	155	120.6	26.7	140	68	8.8	n
1	59	LOW	N	215.1	50	156.9	31	130	77	8	n
2	57	LOW	N	158.5	103	130.8	26.2	125	100	9.2	n
1	24	LOW	N	113.8	208	146.1	23.1	135	80	7.8	n
1	61	LOW	N	181.9	236	445.2	31	140	85	6.7	n
1	52	LOW	N	187.7	170	547.2	29.4	125	68	5.5	s
1	53	LOW	N	393.3	138	366.8	31.1	130	69	8.4	n
1	49	LOW	N	200.4	63	151.1	26.3	125	80	7	n
1	60	LOW	N	294.7	31	90.5	31.5	160	84	8.4	n
2	51	LOW	N	248.6	65	149	22.7	116	64	7.7	n
2	63	LOW	N	185.1	41	105.3	26	127.5	78	6.2	n
1	57	LOW	N	453.8	31	1514	31.2	145	78	11.4	n
2	53	LOW	N	407.3	68	112	25.3	117.5	87	7.2	n
2	51	LOW	N	189.5	28	3.6	23.2	170	100	7.8	n
2	57	LOW	N	242	11	147	25.7	132.5	76	8	n
1	61	LOW	N	338.7	94	925.6	20.5	140	65	12.2	s
1	63	LOW	N	358.6	98	199	28.1	137.5	85	8.3	n
1	55	LOW	N	220.1	54	225.4	28.4	145	72	9.1	n
1	49	LOW	N	301.3	88	171.3	24.8	137.5	88	8	n
2	54	LOW	N	263.9	69	81.8	35.4	190	70	6.1	n
1	21	LOW	N	358.6	17	26.3	32.9	142.5	57	8.2	n
1	47	LOW		283.7	50	194.9	31	142.5	82	7	n
2	61	LOW	N	193.8	101	165.3	27.9	110	69	10.1	n
2	57	LOW	N	191.7	29	61.9	21.3	125	70	7.3	n
2	56	LOW	N	312.3	61	122.9	24.7	137.5	86	8.5	n
2	50	LOW	N	405	74	223.4	20.7	110	75	8.3	n
2	40	LOW	N	139.3	23	19	23.6	130	70	6.8	n
1	47	LOW	N	318.9	44	287.2	23.1	120	50	7.8	n
2	51	LOW	N	456.1	16	82.1	38.1	125	63	7.9	n
2	60	LOW	N	239.8	80	115	26	120	68	8.7	n
